# Supplementary material for: High-Intensity Exercise Promotes Deleterious Cardiovascular Remodeling in a High-Cardiovascular-Risk Model: A Role for Oxidative Stress
Source: Antioxidants (Basel). 2023 Jul 20;12(7):1462. doi: 10.3390/antiox12071462 (PMC10376780; doi:10.3390/antiox12071462)
Supplement: Supplementary file 1 [file antioxidants-12-01462-s001.zip]

Archive with 2 entries (2 files):
- antioxidants-2388530_Supplementary_R2.pdf
- Supplementary_pvalues_table.xlsx
